# Supplementary material for: Thermo-Mechanical and Creep Behaviour of Polylactic Acid/Thermoplastic Polyurethane Blends
Source: Polymers (Basel). 2022 Dec 2;14(23):5276. doi: 10.3390/polym14235276 (PMC9738534; doi:10.3390/polym14235276)
Supplement: Supplementary file 1 [file polymers-14-05276-s001.zip]

Archive with 1 entries (1 files):
- polymers-1965933-supplementary.pdf
